# Supplementary material for: Effect of a Higher-Protein Nut versus Higher-Carbohydrate Cereal Enriched Diet on the Gut Microbiomes of Chinese Participants with Overweight and Normoglycaemia or Prediabetes in the Tū Ora Study
Source: Nutrients. 2024 Jun 20;16(12):1971. doi: 10.3390/nu16121971 (PMC11206330; doi:10.3390/nu16121971)
Supplement: Supplementary file 1 [file nutrients-16-01971-s001.zip]

Archive with 1 entries (1 files):
- nutrients-3060450-supplementary.pdf
